# Supplementary material for: A Phase-Locking Analysis of Neuronal Firing Rhythms with Transcranial Magneto-Acoustical Stimulation Based on the Hodgkin-Huxley Neuron Model
Source: Front Comput Neurosci. 2017 Jan 20;11:1. doi: 10.3389/fncom.2017.00001 (PMC5247465; doi:10.3389/fncom.2017.00001)
Supplement: Supplementary file 1 [file DataSheet1.ZIP]

Archive with 3 entries (2 files):
- matlab code/
- matlab code/code.m
- matlab code/HH_simulink.mdl
